# Supplementary material for: Risks of Adverse Outcomes for Hospitalized COVID-19 Patients during the Four Waves in Brazil According to SARS-CoV-2 Variants, Age Group, and Vaccine Status
Source: Viruses. 2023 Sep 26;15(10):1997. doi: 10.3390/v15101997 (PMC10610718; doi:10.3390/v15101997)
Supplement: Supplementary file 1 [file viruses-15-01997-s001.zip]

Archive with 1 entries (1 files):
- viruses-2590740-supplementary.pdf
